# Supplementary material for: Deep Learning for Fully Automatic Tumor Segmentation on Serially Acquired Dynamic Contrast-Enhanced MRI Images of Triple-Negative Breast Cancer
Source: Cancers (Basel). 2023 Oct 2;15(19):4829. doi: 10.3390/cancers15194829 (PMC10571741; doi:10.3390/cancers15194829)
Supplement: Supplementary file 1 [file cancers-15-04829-s001.zip]

Archive with 1 entries (1 files):
- cancers-2576206-supplementary.pdf
